# Supplementary material for: Development of a Novel Escherichia coli–Kocuria Shuttle Vector Using the Cryptic pKPAL3 Plasmid from K. palustris IPUFS-1 and Its Utilization in Producing Enantiopure (S)-Styrene Oxide
Source: Front Microbiol. 2017 Nov 27;8:2313. doi: 10.3389/fmicb.2017.02313 (PMC5711781; doi:10.3389/fmicb.2017.02313)
Supplement: Supplementary file 1 [file Table_1.XLSX]

## Sheet: Sheet1
Table S1. Primers for cloning pKPAL3 from Kocuria palustris IPUFS-1
Determination of the pKPAL3 nucleotide sequence				Construction of the pKPAL3-derived plasmid
Primer	Sequence (5′ – 3′)	Note		Primer	Sequence (5′ – 3′)	Note
KAN2FP-1	ACCTACAACAAAGCTCTCATCAACC			pKPAL3Fdel1sal	TATAGTCGACTTGATCTCAGAGAGAGGCAC	Sal I site
R6KAN-2RP-1	CTACCCTGTGGAACACCTACATCT			pKPAL3Fdel2sal	TATAGTCGACCAGAGCCGGTTCTTTTGC	Sal I site
KpalC4Fw1	TGAGTGCTTCAGAGATGCG			pKPAL3Fdel3sal	TATAGTCGACTCCTCATCCAACGCCTCA	Sal I site
KpalC4Fw2	TTCACAGAGTCATAGGACGC			pKPAL3Fdel4sal	TATAGTCGACGTGCTTCAGCGACCTCA	Sal I site
KpalC4Fw3	TTGATCTCAGAGAGAGGCAC			pKPAL3Fdel5sal	TATAGTCGACCGAAACTTGAATCAGTTAGGGG	Sal I site
KpalC4Fw4	GGGCTTTCAGTGATGATCATG			pKPAL3Fdel6sal	TATAGTCGACTAAATACCGAGACCAGTCTACC	Sal I site
KpalC4Fw5	GCATCGTAGAAAACTTCGCT			pKPAL3Rdel1bam	TATAGGATCCCGCTTCCGAGACTTGTCT	BamHI site
KpalC4Fw6	TGCCCCACAACACCTAGG			pKPAL3Rdel2bam	TATAGGATCCTTCGCTCGTGCTGTTCT	BamHI site
KpalC4Rv1	CGAGCAGCTGCATCTGT			pKPAL3Rdel3bam	TATAGGATCCCCCCTAACTGATTCAAGTTTCG	BamHI site
KpalC4Rv2	TTCGAACGACGCATCGC			pKPAL3Rdel4bam	TATAGGATCCGAACGATCTGGGTGCAGA	BamHI site
KpalC4Rv3	CGCTTCCGAGACTTGTCT			pKPAL3Rdel5bam	TATAGGATCCTTACTACAGACCTCATGGTAGG	BamHI site
KpalC4Rv4	TGGAACTGGCCACAAATGG			pKPAL3Fdel5nco	TATACCATGGCGAAACTTGAATCAGTTAGGGG	NcoI site
KpalC4Rv5	TGTGCTCGGGATCTCGA			pKPAL3Rdel2bgl	TATAAGATCTtTTCGCTCGTGCTGTTCT	BglII site
KpalC4Rv6	AGGGTGTTCCGATCGCT			pHSG298Fbgl	TATAGATCTAAAGGCCGCGTTGCT	BglII site
KpalC4Rv7	GGTAGACTGGTCTCGGTATTT			pHSG298Rnco	TATCCATGGTTTCCCGACTGGAAAGCG	NcoI site
KpalC4Rv8	GCCTACCGCATACCTAGG			pUCNdeinsF	GAAACACATATGACCATGATTACGAAT	insertion NdeI site before lacZa
				pUCNdeinsR	GGTCATATGTGTTTCCTGTGTGAAATT
qPCR
Primer	Sequence (5′ – 3′)	Product size		Primer	Sequence (5′ – 3′)	Product size
KrTPIqRTFw	ACGAGCTCACCTCGCTGTA	165		kanRregion-1qRTFw	AACAGGAATCGAATGCAACC	176
KrTPIqRTRv	CGATCTTGGCGAACTCCTC			kanRregion-1qRTRv	TTATGCCTCTTCCGACCATC
KrPGKqRTFw	ATCTCGTGAAGACCGAGGTG	175		kanRregion-2qRTFw	CGACTGAATCCGGTGAGAAT	192
KrPGKqRTRv	GCGAGGAAGGTGAAGACCAT			kanRregion-2qRTRv	GGTTGCATTCGATTCCTGTT
KrENOqRTFw	GTACACCTTCGAGGGCAAGA	190		kanRregion-3qRTFw	ATGGCAAGATCCTGGTATCG	176
KrENOqRTRv	GTTGGTCACGAAGAGGTCGT			kanRregion-3qRTRv	TGGCCTGTTGAACAAGTCTG
Construction of the RhSMO expression plasmid
Primer	Sequence (5′ – 3′)	Note
BAG29557ProFnco	TATACCATGGTGACCAAGGACGCGATC	gapdh promoter, NcoI site
BAG29557ProRnde	TATACATATGAATCTCCTCTGCGAG	gapdh promoter, NdeI site
RhStyAFwNdeI	AGACATATGAGCAAGTCAATCGCTAT	Nde I site
RhStyBRvXbaI	AAATCTAGATCACGTAGCCTTGTCAGAG	Xba I site
